# Supplementary material for: Cross-Lagged Relationships Between Cognitive Ability and Math Achievement
Source: J Intell. 2025 Oct 31;13(11):138. doi: 10.3390/jintelligence13110138 (PMC12653100; doi:10.3390/jintelligence13110138)
Supplement: Supplementary file 1 [file jintelligence-13-00138-s001.zip]

Archive with 1 entries (1 files):
- jintelligence-3715616-supplementary.pdf
